# Supplementary material for: Completing Single-Cell DNA Methylome Profiles via Transfer Learning Together With KL-Divergence
Source: Front Genet. 2022 Jul 22;13:910439. doi: 10.3389/fgene.2022.910439 (PMC9353187; doi:10.3389/fgene.2022.910439)
Supplement: Supplementary file 1 [file Table2.XLSX]

## Sheet: F1 Score
Model	GVO	MIIO1	MIIO2	2-Cell	4-Cell	8-Cell	16-Cell	Average
SeqN	0.4997	0.4817	0.5214	0.4918	0.5407	0.3546	0.5564	0.4923
SeqT1	0.0815	0.0074	0.041	0.0071	0.055	0	0.3749	0.081
SeqT2	0.4756	0.4553	0.5045	0.4968	0.5003	0.3347	0.5643	0.4759
MetN	0.1338	0.107	0.1807	0.7432	0.8126	0.4369	0.8004	0.4592
MetT1	0.2625	0.1332	0.1989	0.7634	0.8204	0.4924	0.7995	0.4958
MetT2	0.2868	0.1754	0.2211	0.7435	0.8367	0.5036	0.8062	0.5105
FullN	0.5101	0.5107	0.5668	0.7649	0.7955	0.5165	0.795	0.6371
FullTS1	0.2922	0.1108	0.2905	0.7334	0.818	0.5086	0.7809	0.5049
FullTS2	0.5791	0.5483	0.5987	0.7177	0.7791	0.554	0.769	0.6494
FullTB1	0.3641	0.2954	0.2244	0.7463	0.8037	0.4944	0.8118	0.5343
FullTB2	0.5733	0.5316	0.5858	0.7806	0.8085	0.5933	0.8143	0.6696
FullTA1	0.4094	0.3345	0.4017	0.7364	0.8004	0.4945	0.8027	0.5685
FullTA2	0.6275	0.5279	0.638	0.777	0.8357	0.563	0.8102	0.6828

## Sheet: Accuracy
Model	GVO	MIIO1	MIIO2	2-Cell	4-Cell	8-Cell	16-Cell	Average
SeqN	0.9724	0.9555	0.9662	0.9468	0.9839	0.9817	0.9926	0.9713
SeqT1	0.9706	0.9595	0.9626	0.9448	0.983	0.977	0.9914	0.969843
SeqT2	0.9724	0.9552	0.9671	0.9593	0.9852	0.981	0.9918	0.973143
MetN	0.9746	0.9617	0.9656	0.9781	0.9918	0.9926	0.994	0.979771
MetT1	0.974	0.9608	0.965	0.9794	0.9927	0.993	0.9944	0.9799
MetT2	0.9751	0.9624	0.966	0.9786	0.9911	0.9926	0.9942	0.98
FullN	0.9777	0.9581	0.971	0.9783	0.9924	0.9921	0.9942	0.980543
FullTS1	0.9757	0.9575	0.9684	0.9733	0.9917	0.9925	0.9942	0.979043
FullTS2	0.9801	0.9609	0.9713	0.9723	0.9894	0.9902	0.9938	0.979714
FullTB1	0.9757	0.9587	0.9642	0.98	0.9924	0.9925	0.9943	0.979686
FullTB2	0.9765	0.9624	0.9649	0.9802	0.9929	0.9925	0.9952	0.980657
FullTA1	0.9734	0.9593	0.9638	0.9788	0.9919	0.9919	0.9945	0.979086
FullTA2	0.982	0.9685	0.9748	0.9794	0.9928	0.9935	0.9954	0.983771

## Sheet: AUC
Model	GVO	MIIO1	MIIO2	2-Cell	4-Cell	8-Cell	16-Cell	Average
SeqN	0.8001	0.7833	0.8037	0.8439	0.7726	0.8151	0.7466	0.795043
SeqT1	0.521	0.501	0.5039	0.6456	0.502	0.5121	0.5	0.526514
SeqT2	0.7865	0.7779	0.7876	0.7978	0.7632	0.7932	0.7462	0.778914
MetN	0.5359	0.5298	0.5341	0.9063	0.8504	0.8794	0.6909	0.703829
MetT1	0.5715	0.5386	0.5429	0.882	0.8409	0.8764	0.7362	0.712643
MetT2	0.5785	0.5421	0.5464	0.9118	0.8758	0.9305	0.7474	0.733214
FullN	0.8021	0.8097	0.8183	0.9217	0.8916	0.9082	0.8131	0.8521
FullTS1	0.5953	0.5329	0.5951	0.9362	0.8417	0.8957	0.7474	0.7349
FullTS2	0.8127	0.8138	0.832	0.943	0.9172	0.9331	0.8392	0.870143
FullTB1	0.667	0.6375	0.5673	0.8978	0.8278	0.8692	0.7268	0.741914
FullTB2	0.8381	0.8106	0.8777	0.9321	0.8975	0.9021	0.8492	0.872471
FullTA1	0.6917	0.6339	0.6735	0.8999	0.8411	0.8702	0.7231	0.761914
FullTA2	0.8086	0.7558	0.8082	0.9168	0.8917	0.9127	0.7799	0.8391

## Sheet: Recall
Model	GVO	MIIO1	MIIO2	2-Cell	4-Cell	8-Cell	16-Cell	Average
SeqN	0.618	0.5962	0.6285	0.7287	0.5539	0.6404	0.4962	0.608843
SeqT1	0.0457	0.0027	0.0094	0.3107	0.0044	0.0246	0	0.0567857
SeqT2	0.59	0.5852	0.594	0.617	0.5335	0.5964	0.4962	0.573186
MetN	0.0723	0.0604	0.069	0.8258	0.7041	0.7607	0.3826	0.4107
MetT1	0.146	0.0797	0.0878	0.7729	0.6837	0.7542	0.4735	0.428257
MetT2	0.1593	0.0852	0.094	0.8371	0.7566	0.8655	0.4962	0.470557
FullN	0.6165	0.6484	0.6536	0.8583	0.7872	0.8202	0.6288	0.716143
FullTS1	0.1932	0.0714	0.1928	0.8947	0.6866	0.7943	0.4962	0.4756
FullTS2	0.6357	0.6538	0.6818	0.9101	0.8426	0.8732	0.6818	0.754143
FullTB1	0.3407	0.2885	0.1395	0.8058	0.6574	0.74	0.4545	0.489486
FullTB2	0.6917	0.6456	0.7837	0.8782	0.7988	0.8072	0.7008	0.758
FullTA1	0.3938	0.2802	0.3605	0.8115	0.6851	0.7426	0.447	0.531529
FullTA2	0.6254	0.5247	0.6285	0.8466	0.7872	0.8279	0.5606	0.685843

## Sheet: Precision
Model	GVO	MIIO1	MIIO2	2-Cell	4-Cell	8-Cell	16-Cell	Average
SeqN	0.4901	0.4568	0.5269	0.5016	0.5213	0.5985	0.5874	0.526086
SeqT1	0.252	0.1429	0.1765	0.4746	0.2143	0.5938	0	0.264871
SeqT2	0.4908	0.4532	0.5407	0.6197	0.5622	0.588	0.5282	0.5404
MetN	0.8167	0.7586	0.7857	0.7785	0.7866	0.9046	0.8279	0.808371
MetT1	0.569	0.5686	0.6154	0.8294	0.8558	0.9283	0.8013	0.738257
MetT2	0.6545	0.775	0.7317	0.7789	0.7249	0.8229	0.7529	0.748686
FullN	0.5806	0.4826	0.5898	0.7649	0.7692	0.8364	0.6803	0.671971
FullTS1	0.6684	0.3467	0.741	0.6939	0.7916	0.8697	0.7443	0.693657
FullTS2	0.6301	0.5085	0.5886	0.6798	0.6401	0.7467	0.6316	0.6322
FullTB1	0.5833	0.473	0.5205	0.818	0.859	0.9181	0.8054	0.711043
FullTB2	0.5518	0.5246	0.5097	0.7787	0.7829	0.8619	0.7283	0.676843
FullTA1	0.5095	0.4857	0.5	0.7954	0.8034	0.8885	0.8489	0.6902
FullTA2	0.6795	0.6262	0.6595	0.7849	0.7837	0.8828	0.8555	0.753157
