# Supplementary material for: Completing Single-Cell DNA Methylome Profiles via Transfer Learning Together With KL-Divergence
Source: Front Genet. 2022 Jul 22;13:910439. doi: 10.3389/fgene.2022.910439 (PMC9353187; doi:10.3389/fgene.2022.910439)
Supplement: Supplementary file 3 [file Table1.XLSX]

## Sheet: F1 Score
Profile	Baseline	KLD	TLR	KLD+TLR
GVO	0.3066	0.5101	0.5457	0.6275
MIIO1	0.4005	0.5107	0.5488	0.5279
MIIO2	0.3538	0.5668	0.5466	0.638
2-Cell	0.6095	0.765	0.5917	0.777
4-Cell	0.6843	0.7955	0.7798	0.8357
8-Cell	0.3201	0.5165	0.4491	0.563
16-Cell	0.7715	0.795	0.7819	0.8102

## Sheet: Accuracy
Profile	Baseline	KLD	TLR	KLD+TLR
GVO	0.9741	0.9777	0.9715	0.982
MIIO1	0.9633	0.9581	0.9646	0.9685
MIIO2	0.9644	0.971	0.9616	0.9748
2-Cell	0.9779	0.9783	0.9703	0.9794
4-Cell	0.9866	0.9924	0.9849	0.9928
8-Cell	0.9886	0.9921	0.9859	0.9935
16-Cell	0.9886	0.9942	0.9858	0.9954

## Sheet: AUC
Profile	Baseline	KLD	TLR	KLD+TLR
GVO	0.6497	0.8021	0.857	0.8086
MIIO1	0.6149	0.8097	0.7933	0.7558
MIIO2	0.6217	0.8183	0.845	0.8082
2-Cell	0.8275	0.9217	0.9438	0.9168
4-Cell	0.88	0.8916	0.9386	0.8917
8-Cell	0.8982	0.9082	0.9517	0.9127
16-Cell	0.7727	0.8131	0.899	0.7799

## Sheet: Recall
Profile	Baseline	KLD	TLR	KLD+TLR
GVO	0.3068	0.6165	0.736	0.6254
MIIO1	0.2363	0.6484	0.6071	0.5247
MIIO2	0.2524	0.6536	0.7194	0.6285
2-Cell	0.6592	0.8583	0.9142	0.8466
4-Cell	0.7697	0.7872	0.8907	0.7872
8-Cell	0.8034	0.8202	0.9159	0.8279
16-Cell	0.553	0.6288	0.8106	0.5606

## Sheet: Precision
Profile	Vasekube	KLD	TLR	KLD+TLR
GVO	0.5347	0.5806	0.4812	0.6795
MIIO1	0.6056	0.4826	0.5525	0.6262
MIIO2	0.516	0.5898	0.4791	0.6595
2-Cell	0.9002	0.7649	0.6602	0.7849
4-Cell	0.5758	0.7692	0.5304	0.7837
8-Cell	0.7297	0.8364	0.6361	0.8828
16-Cell	0.3893	0.6803	0.3585	0.8555
